# Supplementary material for: Dissociative Electron Attachment to 5-Iodo-4-thio-2′-deoxyuridine: A Potential Radiosensitizer of Hypoxic Cells
Source: J Phys Chem Lett. 2023 Sep 28;14(40):8948–55. doi: 10.1021/acs.jpclett.3c02219 (PMC10578351; doi:10.1021/acs.jpclett.3c02219)
Supplement: Supplementary file 1 — jz3c02219_si_001.zip [file jz3c02219_si_001.zip]

Archive with 2 entries (2 files):
- ISdU_experimental data.xlsx
- ISdU_SI.docx
