# Supplementary material for: Dissociative Electron Attachment to 5-Iodo-4-thio-2′-deoxyuridine: A Potential Radiosensitizer of Hypoxic Cells
Source: J Phys Chem Lett. 2023 Sep 28;14(40):8948–55. doi: 10.1021/acs.jpclett.3c02219 (PMC10578351; doi:10.1021/acs.jpclett.3c02219)
Supplement: Supplementary file 1 — jz3c02219_si_001.zip [file jz3c02219_si_001.zip › ISdU_experimental data.xlsx]

## Sheet: ISdU  253u
Electron energy (eV)	Ion yields (Hz)
m/z = 253
-0.6	0.08896
-0.59	0.00779
-0.58	-0.01169
-0.57	0.01169
-0.56	0.03766
-0.55	0.03766
-0.54	0.01169
-0.53	-0.00779
-0.52	0.01169
-0.51	0.03766
-0.5	0.03376
-0.49	0.02337
-0.48	0.03376
-0.47	0.03766
-0.46	0.00779
-0.45	0.00779
-0.44	0.03766
-0.43	0.03766
-0.42	0.01169
-0.41	-0.00779
-0.4	0.01558
-0.39	0.00649
-0.38	0.07402
-0.37	0.09999
-0.36	0.08051
-0.35	0.01558
-0.34	0.01428
-0.33	0.03117
-0.32	0.01818
-0.31	0.01558
-0.3	-0.0039
-0.29	0
-0.28	0
-0.27	0
-0.26	0
-0.25	0
-0.24	-0.0039
-0.23	0.01558
-0.22	0.02208
-0.21	0.01558
-0.2	-0.01559
-0.19	0.03897
-0.18	0.08573
-0.17	0.13769
-0.16	0.07794
-0.15	0.06625
-0.14	0.04415
-0.13	0.05324
-0.12	0.05713
-0.11	0.1935
-0.1	0.37404
-0.09	0.56105
-0.08	0.8222
-0.07	1.30791
-0.06	1.88567
-0.05	2.1506
-0.04	2.75349
-0.03	3.46269
-0.02	4.36374
-0.01	4.8638
0	5.39486
0.01	5.57637
0.02	5.36191
0.03	5.34277
0.04	5.43274
0.05	5.37549
0.06	4.78563
0.07	4.2946
0.08	4.06617
0.09	3.76097
0.1	3.59217
0.11	3.51686
0.12	3.21434
0.13	3.10654
0.14	3.14163
0.15	3.06231
0.16	2.61306
0.17	2.55963
0.18	2.42834
0.19	2.12077
0.2	1.93143
0.21	1.98843
0.22	1.97283
0.23	2.05614
0.24	2.06509
0.25	1.83386
0.26	1.36357
0.27	1.23389
0.28	1.3884
0.29	1.46893
0.3	1.21543
0.31	1.0361
0.32	1.09734
0.33	1.31164
0.34	1.17016
0.35	0.93625
0.36	0.75068
0.37	1.05311
0.38	1.4945
0.39	1.51271
0.4	1.31157
0.41	1.24169
0.42	1.3754
0.43	1.29341
0.44	1.0751
0.45	1.03624
0.46	1.03224
0.47	1.34259
0.48	1.25443
0.49	0.97276
0.5	0.67531
0.51	1.0091
0.52	1.32074
0.53	1.53613
0.54	1.22955
0.55	1.1428
0.56	1.00795
0.57	1.09748
0.58	1.03514
0.59	1.10773
0.6	1.0648
0.61	1.00874
0.62	0.91667
0.63	1.03242
0.64	1.03525
0.65	1.07282
0.66	0.93375
0.67	0.90908
0.68	0.77273
0.69	0.78182
0.7	0.84678
0.71	0.81039
0.72	0.75585
0.73	0.75584
0.74	0.64284
0.75	0.61425
0.76	0.55062
0.77	0.6078
0.78	0.64546
0.79	0.73378
0.8	0.59221
0.81	0.49613
0.82	0.54938
0.83	0.63639
0.84	0.67403
0.85	0.52854
0.86	0.51168
0.87	0.61818
0.88	0.66623
0.89	0.58571
0.9	0.58185
0.91	0.49095
0.92	0.45845
0.93	0.6
0.94	0.71559
0.95	0.45325
0.96	0.33375
0.97	0.34415
0.98	0.53766
0.99	0.56103
1	0.72337
1.01	0.68183
1.02	0.56233
1.03	0.40258
1.04	0.29999
1.05	0.34545
1.06	0.34414
1.07	0.33896
1.08	0.24287
1.09	0.30652
1.1	0.27535
1.11	0.20261
1.12	0.12338
1.13	0.12596
1.14	0.19349
1.15	0.35972
1.16	0.33897
1.17	0.22989
1.18	0.1078
1.19	0.16881
1.2	0.21818
1.21	0.2039
1.22	0.16494
1.23	0.24155
1.24	0.27144
1.25	0.18314
1.26	0.22077
1.27	0.25843
1.28	0.22597
1.29	0.12339
1.3	0.20651
1.31	0.24419
1.32	0.26237
1.33	0.23897
1.34	0.24154
1.35	0.18571
1.36	0.19481
1.37	0.16753
1.38	0.13896
1.39	0.09353
1.4	0.1442
1.41	0.12861
1.42	0.17146
1.43	0.14937
1.44	0.2156
1.45	0.18182
1.46	0.12338
1.47	-0.02727
1.48	0.05064
1.49	0.11947
1.5	0.10649
1.51	0.00779
1.52	0.01948
1.53	0.04416
1.54	0.10778
1.55	0.11947
1.56	0.11818
1.57	0.11038
1.58	0.15455
1.59	0.12858
1.6	0.07274
1.61	0.08702
1.62	0.10521
1.63	0.15717
1.64	0.14546
1.65	0.08832
1.66	0.00389
1.67	0.04156
1.68	0.09091
1.69	0.06364
1.7	0.05065
1.71	0.04415
1.72	0.08052
1.73	0.05584
1.74	0.08053
1.75	0.13248
1.76	0.13896
1.77	0.09609
1.78	0.06753
1.79	0.0987
1.8	0.07922
1.81	0.05714
1.82	0.03766
1.83	0.06104
1.84	0.06753
1.85	0.04545
1.86	0.09221
1.87	0.17273
1.88	0.19352
1.89	0.17143
1.9	0.10779
1.91	0.09741
1.92	0.02729
1.93	0.13247
1.94	0.13635
1.95	0.19219
1.96	0.12337
1.97	0.10649
1.98	0.05325
1.99	0.10259
2	0.16234
2.01	0.1091
2.02	0.07405
2.03	0.06235
2.04	0.09222
2.05	0.06753
2.06	0.1143
2.07	0.10132
2.08	0.05715
2.09	0.1
2.1	0.11819
2.11	0.17015
2.12	0.1026
2.13	0.16235
2.14	0.14548
2.15	0.16366
2.16	0.09871
2.17	0.06363
2.18	0.09609
2.19	0.13896
2.2	0.12858
2.21	0.08444
2.22	0.11689
2.23	0.18571
2.24	0.15453
2.25	0.13375
2.26	0.17792
2.27	0.15325
2.28	0.18963
2.29	0.14286
2.3	0.22077
2.31	0.10907
2.32	0.13247
2.33	0.05067
2.34	0.09222
2.35	0.07532
2.36	0.08312
2.37	0.05324
2.38	0.05714
2.39	0.05973
2.4	0.08832
2.41	0.08573
2.42	0.16106
2.43	0.13767
2.44	0.11169
2.45	0.07533
2.46	0.1286
2.47	0.13251
2.48	0.16367
2.49	0.20002
2.5	0.16623
2.51	0.15714
2.52	0.14547
2.53	0.14548
2.54	0.13637
2.55	0.13117
2.56	0.10779
2.57	0.09743
2.58	0.16366
2.59	0.14285
2.6	0.12598
2.61	0.13248
2.62	0.17404
2.63	0.10131
2.64	0.08572
2.65	0.0922
2.66	0.15713
2.67	0.14676
2.68	0.12858
2.69	0.07274
2.7	0.09092
2.71	0.09352
2.72	0.11948
2.73	0.09219
2.74	0.13115
2.75	0.11559
2.76	0.19872
2.77	0.14938
2.78	0.11559
2.79	0.04415
2.8	0.09611
2.81	0.05846
2.82	0.09741
2.83	0.09609
2.84	0.12988
2.85	0.17533
2.86	0.16753
2.87	0.09349
2.88	0.00649
2.89	0.06104
2.9	0.08312
2.91	0.08312
2.92	0.05714
2.93	0.03376
2.94	0.06884
2.95	0.1247
2.96	0.09354
2.97	0.08182
2.98	0.13894
2.99	0.14674
3	0.05844
3.01	0.01818
3.02	0.04935
3.03	0.04155
3.04	0.05324
3.05	0.09871
3.06	0.10521
3.07	0.07274
3.08	0.03376
3.09	0.05714
3.1	0.08701
3.11	0.07143
3.12	0.01558
3.13	0.02338
3.14	0.04026
3.15	0.03506
3.16	0.05326
3.17	0.10911
3.18	0.09092
3.19	0.08832
3.2	0.07404
3.21	0.03897
3.22	0.00389
3.23	0.02208
3.24	0.01558
3.25	-0.01169
3.26	0.03117
3.27	0.04416
3.28	0.03117
3.29	-0.01169
3.3	0.01558
3.31	0.01818
3.32	0.02337
3.33	0.04545
3.34	0.07532
3.35	0.04935
3.36	0.00779
3.37	-0.00779
3.38	0.01558
3.39	0.03506
3.4	0.0026

## Sheet: ISdU 126u
Electron energy (eV)	Ion Yields (Hz)
-0.6	0
-0.59	0.13147
-0.58	0.23662
-0.57	0
-0.56	0.13147
-0.55	0
-0.54	0.13147
-0.53	0.10516
-0.52	0
-0.51	0
-0.5	0.21034
-0.49	0.21034
-0.48	0.47325
-0.47	0
-0.46	0
-0.45	0
-0.44	0
-0.43	0
-0.42	0.13147
-0.41	0.10516
-0.4	0.26291
-0.39	0.34181
-0.38	0
-0.37	0.36806
-0.36	0
-0.35	0
-0.34	0
-0.33	0
-0.32	0
-0.31	0
-0.3	0.10516
-0.29	0
-0.28	0
-0.27	0
-0.26	0.10516
-0.25	0
-0.24	0.23662
-0.23	0.13147
-0.22	0.10516
-0.21	0.10516
-0.2	0
-0.19	0
-0.18	0.23662
-0.17	0.10516
-0.16	0.60472
-0.15	0.26291
-0.14	0.76234
-0.13	0.84144
-0.12	1.55109
-0.11	1.15672
-0.1	2.44512
-0.09	3.41781
-0.08	5.28368
-0.07	6.33745
-0.06	7.99382
-0.05	9.41357
-0.04	13.4372
-0.03	14.3016
-0.02	14.7244
-0.01	15.6173
0	16.0653
0.01	17.1695
0.02	16.4849
0.03	15.8002
0.04	16.1694
0.05	14.6171
0.06	12.6989
0.07	11.0961
0.08	10.9636
0.09	9.91301
0.1	9.43976
0.11	8.31027
0.12	8.04525
0.13	5.3635
0.14	5.67805
0.15	5.70519
0.16	4.46937
0.17	5.41619
0.18	4.7325
0.19	4.07531
0.2	4.46937
0.21	3.65444
0.22	3.786
0.23	2.8395
0.24	2.81331
0.25	2.73412
0.26	3.52319
0.27	1.63019
0.28	1.41975
0.29	1.78762
0.3	1.76175
0.31	1.10434
0.32	3.02344
0.33	1.13066
0.34	1.39325
0.35	1.49862
0.36	1.262
0.37	0.92031
0.38	0.81494
0.39	1.81413
0.4	0.44697
0.41	1.02537
0.42	1.10425
0.43	0.65741
0.44	1.47244
0.45	0.99897
0.46	1.05188
0.47	0.39437
0.48	0.9465
0.49	1.07775
0.5	2.12962
0.51	0.73628
0.52	0.92031
0.53	1.28819
0.54	1.07775
0.55	0.89391
0.56	1.15694
0.57	1.13044
0.58	1.15694
0.59	0.55203
0.6	0.84144
0.61	0.57841
0.62	1.18313
0.63	0.68347
0.64	1.262
0.65	0.57841
0.66	0.631
0.67	1.44594
0.68	1.5775
0.69	1.02537
0.7	0.10516
0.71	0.76234
0.72	0.10516
0.73	0.47325
0.74	1.05188
0.75	0.78884
0.76	1.13044
0.77	0.89391
0.78	0.47325
0.79	1.68256
0.8	1.15694
0.81	0.68347
0.82	0.97269
0.83	1.05188
0.84	0.84144
0.85	0.78884
0.86	1.28828
0.87	1.02537
0.88	0.10516
0.89	0.70987
0.9	1.05188
0.91	0.10516
0.92	0.89391
0.93	0.86753
0.94	0.60472
0.95	0.49953
0.96	0.23662
0.97	0.55203
0.98	0.68347
0.99	0.81494
1	0.55203
1.01	0.78884
1.02	1.02537
1.03	0.55203
1.04	0.34181
1.05	0.60472
1.06	0.68347
1.07	0.47325
1.08	0.78884
1.09	0.81494
1.1	0.52594
1.11	0.10516
1.12	0.55203
1.13	0.47325
1.14	0.23662
1.15	0.21034
1.16	0.23662
1.17	0.10516
1.18	0.42056
1.19	0.23662
1.2	0.3155
1.21	0.57841
1.22	0.13147
1.23	0.3155
1.24	0.26291
1.25	0.3155
1.26	0
1.27	0.36806
1.28	0.10516
1.29	0.23662
1.3	0
1.31	0.10516
1.32	0.21034
1.33	0.34181
1.34	0.3155
1.35	0
1.36	0.21034
1.37	0.10516
1.38	0.39437
1.39	0
1.4	0
1.41	0.21034
1.42	0.3155
1.43	0.10516
1.44	0.13147
1.45	0.10516
1.46	0.23662
1.47	0.21034
1.48	0
1.49	0.26291
1.5	0
1.51	0.47325
1.52	0.10516
1.53	0.21034
1.54	0.13147
1.55	0.49953
1.56	0
1.57	0.10516
1.58	0.36806
1.59	0.10516
1.6	0.10516
1.61	0
1.62	0.10516
1.63	0
1.64	0
1.65	0.44697
1.66	0.10516
1.67	0
1.68	0.23662
1.69	0.10516
1.7	0.13147
1.71	0
1.72	0.13147
1.73	0.10516
1.74	0.3155
1.75	0.10516
1.76	0.10516
1.77	0.10516
1.78	0.26291
1.79	0.23662
1.8	0.10516
1.81	0
1.82	0
1.83	0
1.84	0.23662
1.85	0
1.86	0
1.87	0
1.88	0.13147
1.89	0
1.9	0.44697
1.91	0
1.92	0.26291
1.93	0
1.94	0.10516
1.95	0
1.96	0.10516
1.97	0
1.98	0.39437
1.99	0.13147
2	0.23662

## Sheet: ISdU 127u
Electron energy (eV)	Ion yield (Hz)
m/z 127
-0.6	0
-0.59	0.52581
-0.58	0.52581
-0.57	0
-0.56	0.52581
-0.55	0
-0.54	0
-0.53	0
-0.52	0
-0.51	0
-0.5	1.5775
-0.49	0
-0.48	0
-0.47	0
-0.46	0
-0.45	0
-0.44	0.52581
-0.43	0
-0.42	0.52581
-0.41	0.52581
-0.4	0
-0.39	0.52581
-0.38	0
-0.37	0
-0.36	0
-0.35	0
-0.34	0
-0.33	0.52581
-0.32	0
-0.31	0
-0.3	0
-0.29	0
-0.28	0.52581
-0.27	0.52581
-0.26	0.52581
-0.25	0
-0.24	0.52581
-0.23	2.10312
-0.22	1.5775
-0.21	0.52581
-0.2	1.05188
-0.19	1.05188
-0.18	2.10312
-0.17	6.31
-0.16	3.155
-0.15	4.20688
-0.14	6.31
-0.13	9.98873
-0.12	13.1437
-0.11	22.085
-0.1	39.9612
-0.09	69.41
-0.08	107.27
-0.07	169.297
-0.06	250.318
-0.05	390.715
-0.04	481.642
-0.03	588.912
-0.02	749.628
-0.01	866.363
0	925.046
0.01	982.467
0.02	1026.64
0.03	1028.53
0.04	947.762
0.05	954.703
0.06	860.684
0.07	765.403
0.08	615.225
0.09	579.447
0.1	524.235
0.11	464.29
0.12	444.35
0.13	375.445
0.14	361.248
0.15	296.065
0.16	310.263
0.17	259.783
0.18	251.327
0.19	239.275
0.2	213.467
0.21	194.032
0.22	193.528
0.23	171.947
0.24	147.212
0.25	130.428
0.26	140.902
0.27	117.808
0.28	108.343
0.29	100.96
0.3	79.9477
0.31	78.3702
0.32	64.6775
0.33	76.7927
0.34	68.9052
0.35	63.6048
0.36	57.8438
0.37	60.4687
0.38	52.0575
0.39	53.1113
0.4	52.0575
0.41	45.2238
0.42	40.4913
0.43	43.1162
0.44	47.325
0.45	32.0737
0.46	43.1162
0.47	37.86
0.48	38.9138
0.49	39.9612
0.5	32.6038
0.51	35.7588
0.52	26.2938
0.53	32.0737
0.54	36.8062
0.55	41.5387
0.56	32.0737
0.57	33.1275
0.58	34.705
0.59	20.5075
0.6	31.55
0.61	35.2287
0.62	35.2287
0.63	35.7588
0.64	31.0263
0.65	34.1813
0.66	21.5613
0.67	31.55
0.68	26.2938
0.69	35.7588
0.7	26.8175
0.71	29.9725
0.72	26.2938
0.73	32.6038
0.74	28.395
0.75	24.7163
0.76	34.705
0.77	29.9725
0.78	22.6087
0.79	22.6087
0.8	17.3525
0.81	21.5613
0.82	18.93
0.83	17.3525
0.84	24.7163
0.85	16.8288
0.86	20.5075
0.87	18.93
0.88	17.8762
0.89	13.6738
0.9	12.0963
0.91	14.1975
0.92	12.0963
0.93	9.465
0.94	10.5188
0.95	12.0963
0.96	7.36377
0.97	6.83373
0.98	13.1437
0.99	8.94127
1	7.8875
1.01	11.0425
1.02	7.36377
1.03	7.36377
1.04	7.8875
1.05	13.6738
1.06	7.8875
1.07	11.0425
1.08	8.94127
1.09	7.8875
1.1	3.68062
1.11	4.7325
1.12	6.31
1.13	6.31
1.14	3.68062
1.15	5.25812
1.16	5.25812
1.17	3.68062
1.18	5.78438
1.19	6.83373
1.2	7.36377
1.21	3.68062
1.22	5.25812
1.23	5.25812
1.24	4.20688
1.25	2.62938
1.26	5.25812
1.27	4.7325
1.28	3.155
1.29	3.155
1.3	5.78438
1.31	2.62938
1.32	8.94127
1.33	3.155
1.34	1.5775
1.35	3.155
1.36	5.78438
1.37	4.20688
1.38	5.78438
1.39	0.52581
1.4	5.78438
1.41	6.83373
1.42	2.62938
1.43	1.5775
1.44	4.20688
1.45	2.10312
1.46	3.155
1.47	0
1.48	3.68062
1.49	2.10312
1.5	3.155
1.51	4.20688
1.52	4.7325
1.53	3.155
1.54	2.62938
1.55	1.5775
1.56	2.10312
1.57	3.68062
1.58	2.62938
1.59	2.62938
1.6	2.10312
1.61	1.5775
1.62	5.78438
1.63	4.7325
1.64	2.62938
1.65	1.5775
1.66	2.10312
1.67	1.05188
1.68	2.62938
1.69	2.10312
1.7	1.5775
1.71	1.5775
1.72	0.52581
1.73	2.10312
1.74	1.5775
1.75	2.10312
1.76	1.05188
1.77	3.68062
1.78	1.5775
1.79	1.5775
1.8	1.5775
1.81	1.5775
1.82	3.155
1.83	0.52581
1.84	2.62938
1.85	4.7325
1.86	1.5775
1.87	2.10312
1.88	3.155
1.89	2.62938
1.9	1.05188
1.91	2.10312
1.92	2.10312
1.93	0.52581
1.94	1.05188
1.95	0.52581
1.96	1.05188
1.97	0
1.98	1.5775
1.99	0
2	1.5775

## Sheet: ISdU 33u
Electron energy (eV)	Ion yields (Hz)
-0.6	0
-0.58	0
-0.56	0
-0.54	0.05
-0.52	0
-0.5	0
-0.48	0
-0.46	0
-0.44	0
-0.42	0.05
-0.4	0.05
-0.38	0
-0.36	0
-0.34	0
-0.32	0
-0.3	0.05
-0.28	0
-0.26	0
-0.24	0
-0.22	0
-0.2	0
-0.18	0
-0.16	0.05
-0.14	0
-0.12	0
-0.1	0.05
-0.08	0
-0.06	0.05
-0.04	0
-0.02	0
0	0
0.02	0.05
0.04	0
0.06	0
0.08	0
0.1	0.05
0.12	0
0.14	0
0.16	0
0.18	0
0.2	0
0.22	0
0.24	0.05
0.26	0.1
0.28	0.05
0.3	0.05
0.32	0
0.34	0.1
0.36	0
0.38	0
0.4	0
0.42	0
0.44	0
0.46	0
0.48	0
0.5	0
0.52	0
0.54	0
0.56	0
0.58	0.05
0.6	0.3
0.62	0
0.64	0.1
0.66	0.05
0.68	0
0.7	0
0.72	0.05
0.74	0
0.76	0
0.78	0
0.8	0.05
0.82	0
0.84	0.05
0.86	0.05
0.88	0.05
0.9	0
0.92	0.05
0.94	0
0.96	0
0.98	0.1
1	0.05
1.02	0
1.04	0
1.06	0.05
1.08	0
1.1	0
1.12	0.05
1.14	0.05
1.16	0
1.18	0.05
1.2	0
1.22	0.05
1.24	0.05
1.26	0.1
1.28	0.05
1.3	0
1.32	0.05
1.34	0.1
1.36	0.05
1.38	0.05
1.4	0.05
1.42	0
1.44	0.05
1.46	0
1.48	0
1.5	0
1.52	0
1.54	0
1.56	0
1.58	0
1.6	0
1.62	0.05
1.64	0
1.66	0.05
1.68	0.05
1.7	0.1
1.72	0.05
1.74	0
1.76	0.15
1.78	0.05
1.8	0
1.82	0.1
1.84	0.2
1.86	0.1
1.88	0.1
1.9	0
1.92	0.15
1.94	0
1.96	0.1
1.98	0.15
2	0.05
2.02	0.05
2.04	0.05
2.06	0.3
2.08	0.35
2.1	0.05
2.12	0.1
2.14	0.25
2.16	0.1
2.18	0.2
2.2	0.2
2.22	0.1
2.24	0.1
2.26	0.05
2.28	0.15
2.3	0.3
2.32	0.2
2.34	0.3
2.36	0.2
2.38	0.2
2.4	0.05
2.42	0
2.44	0.2
2.46	0.1
2.48	0.1
2.5	0.1
2.52	0
2.54	0.2
2.56	0.05
2.58	0.15
2.6	0.15
2.62	0.05
2.64	0.15
2.66	0.15
2.68	0.15
2.7	0.05
2.72	0.4
2.74	0.3
2.76	0.1
2.78	0.1
2.8	0.2
2.82	0.1
2.84	0.1
2.86	0.15
2.88	0
2.9	0
2.92	0.05
2.94	0.1
2.96	0.1
2.98	0.05
3	0
3.02	0
3.04	0.2
3.06	0.05
3.08	0.1
3.1	0.25
3.12	0.05
3.14	0
3.16	0.1
3.18	0
3.2	0.2
3.22	0.1
3.24	0.05
3.26	0.1
3.28	0.1
3.3	0
3.32	0.15
3.34	0.05
3.36	0.15
3.38	0.05
3.4	0.15
3.42	0
3.44	0
3.46	0.05
3.48	0.1
3.5	0.05
3.52	0
3.54	0
3.56	0
3.58	0.05
3.6	0
3.62	0.05
3.64	0
3.66	0
3.68	0.05
3.7	0.15
3.72	0.1
3.74	0.2
3.76	0.05
3.78	0.2
3.8	0
3.82	0.2
3.84	0.05
3.86	0.15
3.88	0
3.9	0.1
3.92	0
3.94	0
3.96	0.05
3.98	0
4	0.1
4.02	0.05
4.04	0.1
4.06	0
4.08	0.1
4.1	0.15
4.12	0.2
4.14	0.1
4.16	0.05
4.18	0.1
4.2	0.1
4.22	0
4.24	0.05
4.26	0.05
4.28	0.1
4.3	0.05
4.32	0.1
4.34	0
4.36	0.05
4.38	0.15
4.4	0.05
4.42	0.05
4.44	0.05
4.46	0.15
4.48	0
4.5	0.2
4.52	0.1
4.54	0.05
4.56	0.15
4.58	0
4.6	0.1
4.62	0.05
4.64	0.1
4.66	0.3
4.68	0
4.7	0.1
4.72	0.15
4.74	0
4.76	0
4.78	0.1
4.8	0.15
4.82	0.15
4.84	0.05
4.86	0
4.88	0.1
4.9	0.05
4.92	0
4.94	0.05
4.96	0.1
4.98	0.15
5	0.1
5.02	0.05
5.04	0.05
5.06	0.15
5.08	0.05
5.1	0.2
5.12	0.05
5.14	0
5.16	0.15
5.18	0.15
5.2	0
5.22	0.1
5.24	0
5.26	0.15
5.28	0.05
5.3	0.05
5.32	0.05
5.34	0.05
5.36	0.1
5.38	0.05
5.4	0.05
5.42	0.05
5.44	0.15
5.46	0.05
5.48	0.1
5.5	0.1
5.52	0.25
5.54	0.1
5.56	0
5.58	0.05
5.6	0.05
5.62	0.1
5.64	0
5.66	0.15
5.68	0.05
5.7	0.1
5.72	0.05
5.74	0.2
5.76	0.1
5.78	0
5.8	0
5.82	0.05
5.84	0.05
5.86	0.15
5.88	0.05
5.9	0
5.92	0.15
5.94	0.2
5.96	0.1
5.98	0.15
6	0.05
6.02	0.05
6.04	0
6.06	0.2
6.08	0
6.1	0.05
6.12	0.05
6.14	0.2
6.16	0.1
6.18	0.1
6.2	0.05
6.22	0.1
6.24	0.05
6.26	0.05
6.28	0.05
6.3	0.1
6.32	0.05
6.34	0.1
6.36	0
6.38	0
6.4	0.05
6.42	0.15
6.44	0.1
6.46	0.1
6.48	0.1
6.5	0.1
6.52	0
6.54	0.05
6.56	0
6.58	0
6.6	0.05
6.62	0.1
6.64	0.05
6.66	0.1
6.68	0
6.7	0
6.72	0.15
6.74	0.05
6.76	0.1
6.78	0.1
6.8	0.05
6.82	0
6.84	0.1
6.86	0.1
6.88	0
6.9	0.1
6.92	0
6.94	0.05
6.96	0.05
6.98	0.05
7	0.05
7.02	0.1
7.04	0
7.06	0.05
7.08	0.1
7.1	0.05
7.12	0.05
7.14	0
7.16	0.1
7.18	0.1
7.2	0.15
7.22	0
7.24	0
7.26	0.1
7.28	0.05
7.3	0
7.32	0.05
7.34	0.05
7.36	0
7.38	0
7.4	0.05
7.42	0.05
7.44	0
7.46	0
7.48	0.05
7.5	0
7.52	0
7.54	0
7.56	0
7.58	0.05
7.6	0.05
7.62	0.1
7.64	0.05
7.66	0.05
7.68	0
7.7	0
7.72	0
7.74	0
7.76	0
7.78	0
7.8	0
7.82	0
7.84	0.05
7.86	0.2
7.88	0
7.9	0
7.92	0.05
7.94	0
7.96	0
7.98	0
8	0.1
8.02	0
8.04	0
8.06	0
8.08	0.05
8.1	0.05
8.12	0.05
8.14	0
8.16	0.05
8.18	0.05
8.2	0
8.22	0
8.24	0
8.26	0
8.28	0
8.3	0
8.32	0.05
8.34	0
8.36	0
8.38	0
8.4	0
8.42	0
8.44	0.1
8.46	0
8.48	0.1
8.5	0.1
8.52	0
8.54	0
8.56	0.1
8.58	0.15
8.6	0
8.62	0.1
8.64	0
8.66	0
8.68	0.05
8.7	0.05
8.72	0.15
8.74	0
8.76	0
8.78	0
8.8	0.1
8.82	0
8.84	0
8.86	0
8.88	0.05
8.9	0.1
8.92	0.2
8.94	0
8.96	0
8.98	0.05
9	0.15
9.02	0.05
9.04	0.1
9.06	0.2
9.08	0.1
9.1	0
9.12	0
9.14	0.1
9.16	0
9.18	0.05
9.2	0
9.22	0
9.24	0
9.26	0
9.28	0
9.3	0
9.32	0.1
9.34	0.1
9.36	0.1
9.38	0
9.4	0
9.42	0
9.44	0.05
9.46	0.05
9.48	0
9.5	0.05
9.52	0.05
9.54	0.05
9.56	0.1
9.58	0.1
9.6	0.15
9.62	0.05
9.64	0
9.66	0
9.68	0
9.7	0
9.72	0.05
9.74	0
9.76	0
9.78	0.05
9.8	0.05
9.82	0.1
9.84	0
9.86	0
9.88	0
9.9	0.05
